# Supplementary material for: TGF-Beta Induces Activin A Production in Dermal Fibroblasts Derived from Patients with Fibrodysplasia Ossificans Progressiva
Source: Int J Mol Sci. 2023 Jan 24;24(3):2299. doi: 10.3390/ijms24032299 (PMC9916423; doi:10.3390/ijms24032299)
Supplement: Supplementary file 1 [file ijms-24-02299-s001.zip]

Archive with 7 entries (7 files):
- All article figures v2.2.pptx
- Supplemental figure 1.tif
- Supplemental figure 2A.tif
- Supplemental figure 2B.tif
- Supplemental figure 3A.tiff
- Supplemental figure 3B.tiff
- Supplemental figures.pptx
